# Supplementary material for: Target protein identification in live cells and organisms with a non-diffusive proximity tagging system
Source: eLife. 2024 Dec 27;13:RP102667. doi: 10.7554/eLife.102667 (PMC11677243; doi:10.7554/eLife.102667)
Supplement: Figure 1—figure supplement 1—source data 1. [file elife-102667-fig1-figsupp1-data1.zip]

Archive with 1 entries (1 files):
- Figure 1—figure supplement 1-source data 1.pdf
