# Supplementary material for: Target protein identification in live cells and organisms with a non-diffusive proximity tagging system
Source: eLife. 2024 Dec 27;13:RP102667. doi: 10.7554/eLife.102667 (PMC11677243; doi:10.7554/eLife.102667)
Supplement: Figure 1—figure supplement 2—source data 2. [file elife-102667-fig1-figsupp2-data2.zip]

Archive with 6 entries (5 files):
- Figure 1—figure supplement 2-source data 2/
- Figure 1—figure supplement 2-source data 2/Figure 1—figure supplement 2. B.jpg
- Figure 1—figure supplement 2-source data 2/Figure 1—figure supplement 2. C.jpg
- Figure 1—figure supplement 2-source data 2/Figure 1—figure supplement 2. D.jpg
- Figure 1—figure supplement 2-source data 2/Figure 1—figure supplement 2. E.jpg
- Figure 1—figure supplement 2-source data 2/Figure 1—figure supplement 2. F.jpg
