# Supplementary material for: Target protein identification in live cells and organisms with a non-diffusive proximity tagging system
Source: eLife. 2024 Dec 27;13:RP102667. doi: 10.7554/eLife.102667 (PMC11677243; doi:10.7554/eLife.102667)
Supplement: Figure 1—figure supplement 3—source data 2. [file elife-102667-fig1-figsupp3-data2.zip]

Archive with 4 entries (3 files):
- Figure 3—figure supplement 3-source data 2/
- Figure 3—figure supplement 3-source data 2/Figure 3—figure supplement 3. 1.tif
- Figure 3—figure supplement 3-source data 2/Figure 3—figure supplement 3. 2.tif
- Figure 3—figure supplement 3-source data 2/Figure 3—figure supplement 3. 3.tif
