# Supplementary material for: Target protein identification in live cells and organisms with a non-diffusive proximity tagging system
Source: eLife. 2024 Dec 27;13:RP102667. doi: 10.7554/eLife.102667 (PMC11677243; doi:10.7554/eLife.102667)
Supplement: Figure 3—source data 2. [file elife-102667-fig3-data2.zip]

Archive with 17 entries (16 files):
- Figure 3-source data 2/
- Figure 3-source data 2/Fig. 3. A1.tif
- Figure 3-source data 2/Fig. 3. A2.tif
- Figure 3-source data 2/Fig. 3. B1.tif
- Figure 3-source data 2/Fig. 3. B2.tif
- Figure 3-source data 2/Fig. 3. C1.tif
- Figure 3-source data 2/Fig. 3. C2.tif
- Figure 3-source data 2/Fig. 3. D1.tif
- Figure 3-source data 2/Fig. 3. D2.tif
- Figure 3-source data 2/Fig. 3. E1.tif
- Figure 3-source data 2/Fig. 3. E2.tif
- Figure 3-source data 2/Fig. 3. E3.tif
- Figure 3-source data 2/Fig. 3. E4.tif
- Figure 3-source data 2/Fig. 3. F1.tif
- Figure 3-source data 2/Fig. 3. F2.tif
- Figure 3-source data 2/Fig. 3. G1.tif
- Figure 3-source data 2/Fig. 3. G2.tif
