# Supplementary material for: Target protein identification in live cells and organisms with a non-diffusive proximity tagging system
Source: eLife. 2024 Dec 27;13:RP102667. doi: 10.7554/eLife.102667 (PMC11677243; doi:10.7554/eLife.102667)
Supplement: Figure 4—source data 2. [file elife-102667-fig4-data2.zip]

Archive with 7 entries (6 files):
- Figure 4-source data 2/
- Figure 4-source data 2/Fig. 4. B.tif
- Figure 4-source data 2/Fig. 4. C.tif
- Figure 4-source data 2/Fig. 4. D1.tif
- Figure 4-source data 2/Fig. 4. D2.tif
- Figure 4-source data 2/Fig. 4. E1.tif
- Figure 4-source data 2/Fig. 4. E2.tif
