# Supplementary material for: Target protein identification in live cells and organisms with a non-diffusive proximity tagging system
Source: eLife. 2024 Dec 27;13:RP102667. doi: 10.7554/eLife.102667 (PMC11677243; doi:10.7554/eLife.102667)
Supplement: Figure 6—source data 2. [file elife-102667-fig6-data2.zip]

Archive with 9 entries (8 files):
- Figure 6-source data 2/
- Figure 6-source data 2/Fig. 6. D1.tif
- Figure 6-source data 2/Fig. 6. D2.tif
- Figure 6-source data 2/Fig. 6. E1.tif
- Figure 6-source data 2/Fig. 6. E2.tif
- Figure 6-source data 2/Fig. 6. F1.tif
- Figure 6-source data 2/Fig. 6. F2.tif
- Figure 6-source data 2/Fig. 6. G1.tif
- Figure 6-source data 2/Fig. 6. G2.tif
