# Supplementary material for: Target protein identification in live cells and organisms with a non-diffusive proximity tagging system
Source: eLife. 2024 Dec 27;13:RP102667. doi: 10.7554/eLife.102667 (PMC11677243; doi:10.7554/eLife.102667)
Supplement: Figure 6—figure supplement 1—source data 2. [file elife-102667-fig6-figsupp1-data2.zip]

Archive with 5 entries (4 files):
- Figure 6—figure supplement 1-source data 2/
- Figure 6—figure supplement 1-source data 2/Figure 6—figure supplement 1. B1.tif
- Figure 6—figure supplement 1-source data 2/Figure 6—figure supplement 1. B2.tif
- Figure 6—figure supplement 1-source data 2/Figure 6—figure supplement 1. B3.tif
- Figure 6—figure supplement 1-source data 2/Figure 6—figure supplement 1. B4.tif
