# Supplementary material for: Target protein identification in live cells and organisms with a non-diffusive proximity tagging system
Source: eLife. 2024 Dec 27;13:RP102667. doi: 10.7554/eLife.102667 (PMC11677243; doi:10.7554/eLife.102667)
Supplement: Figure 7—source data 2. [file elife-102667-fig7-data2.zip]

Archive with 5 entries (4 files):
- Figure 7-source data 2/
- Figure 7-source data 2/Fig. 7. C1.tif
- Figure 7-source data 2/Fig. 7. C2.tif
- Figure 7-source data 2/Fig. 7. C3.tif
- Figure 7-source data 2/Fig. 7. C4.tif
